# Supplementary material for: Immunoprotective Analysis of the NFA49590 Protein from Nocardia farcinica IFM 10152 Demonstrates Its Potential as a Vaccine Candidate
Source: Pathogens. 2022 Dec 7;11(12):1488. doi: 10.3390/pathogens11121488 (PMC9782307; doi:10.3390/pathogens11121488)
Supplement: Supplementary file 1 [file pathogens-11-01488-s001.zip]

Archive with 1 entries (1 files):
- pathogens-2003876-supplementary.pdf
